# Supplementary material for: Gene delivery of AGAT and GAMT boosts creatine levels in creatine transporter deficiency patient fibroblasts
Source: PLoS One. 2025 May 8;20(5):e0319350. doi: 10.1371/journal.pone.0319350 (PMC12061113; doi:10.1371/journal.pone.0319350)
Supplement: S4 Fig — The figure includes (A) Raw uncropped western blots used to prepare Fig 4A.(B) Raw uncropped western blots used to prepare Figure 4B. The raw data for creatine and protein measurements is included. (ZIP) [file pone.0319350.s004.zip › Suppl_Fig4/Final Reps WWZ.xlsx]

## Sheet: WT
Exp44	Condition	empty media	A+G media	Empty	A+G
	Total Protein (mg)			1.684	1.486
	[Cr] measured (uM)	4.26838	9.26202	12.0695	153.397
	Cr per total protein (moles/mg)			2.22182e-09	3.20008e-08
	Cr per total protein (nmoles/mg)			2.22182	32.0008
Exp47	Condition	empty media	A+G media	Empty	A+G
	Total Protein (mg)			0.942	1.082
	[Cr] measured (uM)	0.975848	7.8116	4.23018	54.4239
	Cr per total protein (moles/mg)			1.3921e-09	1.55928e-08
	Cr per total protein (nmoles/mg)			1.3921	15.5928
Exp50	Condition	A+G 50	E 50	A+G 50 media	E 50 media
	Total Protein (mg)	0.852	1.344
	[Cr] measured (uM)	31.2329	4.61558	8.89527	1.5264
	Cr per total protein (moles/mg)	1.13641e-08	1.06461e-09
	Cr per total protein (nmoles/mg)	11.3641	1.06461

## Sheet: mut2
Exp 51	A+G 51	E 51	A+G 51 media	E 51 media
	0.51	0.721
	13.3798	1.78418	6.98095	2.35375
	8.13281e-09	7.67124e-10
	8.13281	0.767124
Exp 52	A+G 52	E 52	A+G 52 media	E 52 media
	0.602	0.629
	14.4452	2.295	9.99098	3.68771
	7.43856e-09	1.13108e-09
	7.43856	1.13108
Exp 53	Condition	A+G metab	E metab	A+G media	E media
	Total Protein (mg)	0.682	0.85
	[Cr] measured (uM)	34.2592	2.32825	9.82437	6.61931
	Cr per total protein (moles/mg)	1.55724e-08	8.49127e-10
	Cr per total protein (nmoles/mg)	15.5724	0.849127

## Sheet: mut3
Exp 30	Condition	Empty	A+G	empty media	A+G media
	Total Protein (mg)	0.917	1.158
	[Cr] measured (uM)	1.37496	8.87508	4.3313	10.2271
	Cr per total protein (moles/mg)	4.64817e-10	2.37588e-09
	Cr per total protein (nmoles/mg)	0.464817	2.37588
Exp 40	Condition	empty metab	A+G metab	empty media	A+G media
	Total Protein (mg)	0.349	0.465
	[Cr] measured (uM)	2.91669	8.17238	6.88393	8.78384
	Cr per total protein (moles/mg)	2.59076e-09	5.44825e-09
	Cr per total protein (nmoles/mg)	2.59076	5.44825
Exp 41	Condition	empty media	A+G media	empty metab	A+G metab
	Total Protein (mg)			0.444	0.625
	[Cr] measured (uM)			0.744686	9.86606
	Cr per total protein (moles/mg)			5.19938e-10	4.89356e-09
	Cr per total protein (nmoles/mg)			0.519938	4.89356

## Sheet: Sheet1
WT
Creatine Concentration (uM)	Empty_Vector	AGAT_GAMT	Volume of CAB used to resuspend pellet (uL)				Total Creatine Concentration (nmoles)	Empty_Vector	AGAT_GAMT		Total Creatine per Protein Concentration (nmoles / mg)	Empty_Vector	AGAT_GAMT		Media Concentration (uM)	Empty_Vector	AGAT_GAMT
Exp44	12.0695	153.397	310				Exp44	3.74155	47.5531		Exp44	2.22182	32.0008		Exp44	4.26838	9.26202
Exp47	4.23018	54.4239	310				Exp47	1.31136	16.8714		Exp47	1.3921	15.5928		Exp47	0.975848	7.8116
Exp50	4.61558	31.2329	310				Exp50	1.43083	9.68221		Exp50	1.06461	11.3641		Exp50	1.5264	8.89527
Total Protein (mg)	Empty_Vector	AGAT_GAMT
Exp44	1.684	1.486
Exp47	0.942	1.082
Exp50	1.344	0.852
Mut3
Creatine Concentration (uM)	Empty_Vector	AGAT_GAMT	Volume of CAB used to resuspend pellet (uL)				Total Creatine Concentration (nmoles)	Empty_Vector	AGAT_GAMT		Total Creatine per Protein Concentration (nmoles / mg)	Empty_Vector	AGAT_GAMT		Media Concentration (uM)	Empty_Vector	AGAT_GAMT
Exp30	1.37496	8.87508	310				Exp30	0.426237	2.75127		Exp30	0.464817	2.37588		Exp30	4.3313	10.2271
Exp40	2.91669	8.17238	310				Exp40	0.904175	2.53344		Exp40	2.59076	5.44825		Exp40	6.88393	8.78384
Exp41	0.744686	9.86606	310				Exp41	0.230853	3.05848		Exp41	0.519938	4.89356		Exp41
Total Protein (mg)	Empty_Vector	AGAT_GAMT
Exp30	0.917	1.158
Exp40	0.349	0.465
Exp41	0.444	0.625
Mut2
Creatine Concentration (uM)	Empty_Vector	AGAT_GAMT	Volume of CAB used to resuspend pellet (uL)				Total Creatine Concentration (nmoles)	Empty_Vector	AGAT_GAMT		Total Creatine per Protein Concentration (nmoles / mg)	Empty_Vector	AGAT_GAMT		Media Concentration (uM)	Empty_Vector	AGAT_GAMT
Exp51	1.78418	13.3798	310				Exp51	0.553096	4.14773		Exp51	0.767124	8.13281		Exp51	2.35375	6.98095
Exp52	2.295	14.4452	310				Exp52	0.71145	4.47801		Exp52	1.13108	7.43856		Exp52	3.68771	9.99098
Exp53	2.32825	34.2592	310				Exp53	0.721758	10.6204		Exp53	0.849127	15.5724		Exp53	6.61931	9.82437
Total Protein (mg)	Empty_Vector	AGAT_GAMT
Exp51	0.721	0.51
Exp52	0.629	0.602
Exp53	0.85	0.682
