# Supplementary material for: Gene delivery of AGAT and GAMT boosts creatine levels in creatine transporter deficiency patient fibroblasts
Source: PLoS One. 2025 May 8;20(5):e0319350. doi: 10.1371/journal.pone.0319350 (PMC12061113; doi:10.1371/journal.pone.0319350)
Supplement: S6 Fig — Raw tiff files containing the confocal Z-stack processed to produce the images in Figure 6. (ZIP) [file pone.0319350.s006.zip]

Archive with 7 entries (6 files):
- Suppl_Fig6/
- Suppl_Fig6/Exp38 4-3 empty vector agat488 gamt594 phalloidin 647 dapi 63x.z stack-405dapi.tif
- Suppl_Fig6/Exp38 4-3 empty vector agat488 gamt594 phalloidin 647 dapi 63x.z stack-488agat.tif
- Suppl_Fig6/Exp38 4-3 empty vector agat488 gamt594 phalloidin 647 dapi 63x.z stack-594gamt.tif
- Suppl_Fig6/Exp38 6-3 agatgamt agat488 gamt594 phalloidin 647 dapi 63x.z stack-405dapi.tif
- Suppl_Fig6/Exp38 6-3 agatgamt agat488 gamt594 phalloidin 647 dapi 63x.z stack-488agat.tif
- Suppl_Fig6/Exp38 6-3 agatgamt agat488 gamt594 phalloidin 647 dapi 63x.z stack-594gamt.tif
