# Supplementary material for: Gene delivery of AGAT and GAMT boosts creatine levels in creatine transporter deficiency patient fibroblasts
Source: PLoS One. 2025 May 8;20(5):e0319350. doi: 10.1371/journal.pone.0319350 (PMC12061113; doi:10.1371/journal.pone.0319350)
Supplement: S7 Fig — Excel sheet containing the raw confluence data recorded by Incucyte which was analyzed in Figure 7 (ZIP) [file pone.0319350.s007.zip]

Archive with 2 entries (1 files):
- Suppl_Fig7/
- Suppl_Fig7/all exps for paper.xlsx
