# Supplementary material for: Gene delivery of AGAT and GAMT boosts creatine levels in creatine transporter deficiency patient fibroblasts
Source: PLoS One. 2025 May 8;20(5):e0319350. doi: 10.1371/journal.pone.0319350 (PMC12061113; doi:10.1371/journal.pone.0319350)
Supplement: S7 Fig — Excel sheet containing the raw confluence data recorded by Incucyte which was analyzed in Figure 7 (ZIP) [file pone.0319350.s007.zip › Suppl_Fig7/all exps for paper.xlsx]

## Sheet: Exp 25,31 mut3 no a.a.
Vessel Name: Exp25 emptyVSagatgamt rep1 noaa
Metric: Phase Object Confluence (%)
Cell Type: empty, agatgamt
Passage: 24
Notes:
Analysis: Exp25 Confluence
Date Time	Elapsed	empty (24) 50K / well (A1)	empty (24) 50K / well (A2)	empty (24) 50K / well (A3)	agatgamt (24) 50K / well (B1)	agatgamt (24) 50K / well (B2)	agatgamt (24) 50K / well (B3)
2023-09-16 12:58:00	0	8.37435	9.01006	9.14053	21.5928	20.7197	22.5129
2023-09-16 18:58:00	6	8.58914	9.25377	9.00205	23.059	23.362	24.076
2023-09-17 00:58:00	12	10.2112	11.2125	10.9938	29.9037	29.6261	30.6997
2023-09-17 06:58:00	18	10.9663	12.4631	11.9232	34.2036	33.5627	35.3151
2023-09-17 12:58:00	24	12.6632	14.6843	14.339	40.2622	39.5817	42.2042
2023-09-17 18:58:00	30	14.8819	17.7832	16.638	49.2347	49.0329	50.1045
2023-09-18 00:58:00	36	17.738	20.0871	19.4686	57.0612	57.7216	59.539
2023-09-18 06:58:00	42	20.7741	23.0444	22.5941	65.6839	66.0957	68.2592
2023-09-18 12:58:00	48	23.6418	26.6136	25.8568	73.9554	74.0509	75.5965
2023-09-18 18:58:00	54	27.2029	30.7988	29.3015	80.6462	81.5142	82.1067
2023-09-19 00:58:00	60	30.6705	34.695	32.8244	85.2211	85.8218	86.3069
2023-09-19 06:58:00	66	34.668	39.4974	36.5368	89.3577	89.7098	90.2145
2023-09-19 12:58:00	72	38.705	44.1302	40.8367	92.358	91.7879	92.7292
exp25		0.0907379	0.0976259	0.0990395	0.233963	0.224502	0.243932
		0.0930651	0.100267	0.0975391	0.249849	0.253132	0.260869
		0.11064	0.12149	0.11912	0.324013	0.321005	0.332637
		0.118822	0.135041	0.12919	0.370603	0.363659	0.382646
		0.137209	0.159107	0.155367	0.436249	0.428876	0.457292
		0.161248	0.192684	0.180276	0.533469	0.531282	0.542892
		0.192195	0.217648	0.210947	0.61827	0.625425	0.645118
		0.225092	0.249691	0.244812	0.711698	0.716161	0.739603
		0.256163	0.288365	0.280164	0.801323	0.802357	0.819104
		0.294749	0.333712	0.317488	0.873819	0.883224	0.889643
		0.332321	0.375928	0.355659	0.923388	0.929897	0.935153
		0.375635	0.427963	0.395883	0.968209	0.972024	0.977494
		0.419376	0.47816	0.442475	1.00072	0.994541	1.00474
Vessel Name: Exp30 empty vs agatgamt no aa
Metric: Phase Object Confluence (%)
Cell Type: Fibroblast
Passage: 27
Notes:
Analysis: Exp 31 Confluence
Date Time	Elapsed	empty (24) 50K / well (A1)	empty (24) 50K / well (A2)	empty (24) 50K / well (A3)	agatgamt (24) 50K / well (B1)	agatgamt (24) 50K / well (B2)	agatgamt (24) 50K / well (B3)				Mean Empty	Mean AGAT + GAMT	SEM Empty	SEM AGAT + GAMT		ttest	exp25			exp31				exp25			exp31
2023-10-13 16:42:00	0	3.64679	4.10051	4.17642	8.37314	7.51816	7.15658				0.104883	0.22721	0.00667944	0.0086335		2.05826e-08	0.0907379	0.0976259	0.0990395	0.104566	0.117576	0.119753		0.233963	0.224502	0.243932	0.240088	0.215572	0.205205
2023-10-13 22:42:00	6	5.01502	5.95107	5.61282	10.6675	9.95725	10.5507				0.127708	0.276293	0.0201156	0.0144265		6.97852e-06	0.0930651	0.100267	0.0975391	0.143798	0.170638	0.16094		0.249849	0.253132	0.260869	0.305876	0.28551	0.302525
2023-10-14 04:42:00	12	5.77865	5.92071	6.42787	12.1083	11.2056	11.2166				0.14517	0.327961	0.0182389	0.00600059		9.83223e-08	0.11064	0.12149	0.11912	0.165695	0.169768	0.18431		0.324013	0.321005	0.332637	0.347189	0.321303	0.321619
2023-10-14 10:42:00	18	6.04077	7.00045	7.03279	13.5034	12.5444	13.3043				0.159774	0.374212	0.0213477	0.00646852		8.9596e-08	0.118822	0.135041	0.12919	0.17321	0.200728	0.201655		0.370603	0.363659	0.382646	0.387189	0.359692	0.381483
2023-10-14 16:42:00	24	6.28011	7.22158	7.39185	14.0517	13.2579	13.4013				0.175129	0.414957	0.0172927	0.0177724		8.45801e-08	0.137209	0.159107	0.155367	0.180073	0.207068	0.21195		0.436249	0.428876	0.457292	0.402911	0.380152	0.384264
2023-10-14 22:42:00	30	7.35413	7.5308	8.03135	14.5417	14.717	14.4484				0.19855	0.476813	0.0146538	0.0374529		1.93949e-06	0.161248	0.192684	0.180276	0.210869	0.215935	0.230287		0.533469	0.531282	0.542892	0.416961	0.421989	0.414286
2023-10-15 04:42:00	36	7.87493	8.44993	9.08461	17.4433	16.6943	16.7092				0.224895	0.557795	0.0138724	0.0459185		1.88634e-06	0.192195	0.217648	0.210947	0.225802	0.24229	0.260488		0.61827	0.625425	0.645118	0.50016	0.478685	0.479112
2023-10-15 10:42:00	42	9.02792	9.79501	9.41919	19.9595	19.0809	19.518				0.254899	0.641089	0.0113649	0.0519747		1.24946e-06	0.225092	0.249691	0.244812	0.258863	0.280858	0.270082		0.711698	0.716161	0.739603	0.57231	0.547116	0.559649
2023-10-15 16:42:00	48	10.2386	10.7479	10.7782	22.6278	20.7792	21.2056				0.28925	0.712576	0.0113933	0.0610526		2.22326e-06	0.256163	0.288365	0.280164	0.293576	0.30818	0.309049		0.801323	0.802357	0.819104	0.648818	0.595813	0.608039
2023-10-15 22:42:00	54	11.1229	12.2508	12.9518	25.7406	23.7708	25.0337				0.331255	0.79736	0.015685	0.0547607		4.10773e-07	0.294749	0.333712	0.317488	0.318934	0.351274	0.371373		0.873819	0.883224	0.889643	0.738074	0.681592	0.717805
2023-10-16 04:42:00	60	12.8525	14.3837	14.678	29.0884	27.1063	27.5134				0.377623	0.864774	0.0194977	0.0424201		4.09094e-08	0.332321	0.375928	0.355659	0.368527	0.412433	0.420871		0.923388	0.929897	0.935153	0.834067	0.777233	0.788908
2023-10-16 10:42:00	66	14.2178	15.7805	15.721	32.4397	30.0641	31.2955				0.418402	0.934548	0.0177992	0.0271309		6.77951e-10	0.375635	0.427963	0.395883	0.407674	0.452483	0.450776		0.968209	0.972024	0.977494	0.930163	0.862045	0.897352
2023-10-16 16:42:00	72	15.6663	18.0819	17.8359	35.754	33.5469	35.3252				0.469852	1	0.0229263	0.0123957		6.00163e-11	0.419376	0.47816	0.442475	0.449208	0.518473	0.511418		1.00072	0.994541	1.00474	1.02519	0.961909	1.0129
exp31		0.104566	0.117576	0.119753	0.240088	0.215572	0.205205
		0.143798	0.170638	0.16094	0.305876	0.28551	0.302525
		0.165695	0.169768	0.18431	0.347189	0.321303	0.321619
		0.17321	0.200728	0.201655	0.387189	0.359692	0.381483
		0.180073	0.207068	0.21195	0.402911	0.380152	0.384264
		0.210869	0.215935	0.230287	0.416961	0.421989	0.414286
		0.225802	0.24229	0.260488	0.50016	0.478685	0.479112
		0.258863	0.280858	0.270082	0.57231	0.547116	0.559649
		0.293576	0.30818	0.309049	0.648818	0.595813	0.608039
		0.318934	0.351274	0.371373	0.738074	0.681592	0.717805
		0.368527	0.412433	0.420871	0.834067	0.777233	0.788908
		0.407674	0.452483	0.450776	0.930163	0.862045	0.897352
		0.449208	0.518473	0.511418	1.02519	0.961909	1.0129

## Sheet: Exp 27,29 mut3 w a.a.
Vessel Name: Exp27 emptyvsagatgamt with a.a. rep2?
Metric: Phase Object Confluence (%)
Cell Type: fibroblast
Passage: 25
Notes:
Analysis: Exp 27 Confluence
Date Time	Elapsed	empty (24) 50K / well (A1)	empty (24) 50K / well (A2)	empty (24) 50K / well (A3)	agatgamt (24) 50K / well (B1)	agatgamt (24) 50K / well (B2)	agatgamt (24) 50K / well (B3)
2023-09-29 17:00:00	0	6.86618	7.25216	6.72624	8.81567	9.2666	9.71007
2023-09-29 23:00:00	6	12.4117	11.5857	12.758	14.4431	13.7621	15.0245
2023-09-30 05:00:00	12	13.2914	12.4519	13.3763	14.2286	13.7647	15.4057
2023-09-30 11:00:00	18	14.6951	13.1014	13.6858	14.406	14.9566	16.4294
2023-09-30 17:00:00	24	13.7945	13.6046	14.0699	14.3635	14.1081	15.7346
2023-09-30 23:00:00	30	14.232	14.2143	13.4308	16.2202	15.5777	17.0404
2023-10-01 05:00:00	36	17.4236	16.7231	16.9629	19.1032	18.6883	21.2323
2023-10-01 11:00:00	42	18.7418	17.48	19.058	21.195	20.8421	23.9187
2023-10-01 17:00:00	48	21.622	20.4509	21.1804	24.4934	24.5646	26.7144
2023-10-01 23:00:00	54	24.8418	24.1333	23.334	28.5002	29.3341	30.9552
2023-10-02 05:00:00	60	28.4269	27.28	26.3832	33.8648	33.5292	35.5908
2023-10-02 11:00:00	66	32.5943	30.7298	29.1786	38.2157	38.9162	40.9015
2023-10-02 17:00:00	72	36.2189	35.1657	32.3027	44.3442	44.56	45.3134
Vessel Name: Exp 29 empty vs agatgamt with a.a.
Metric: Phase Object Confluence (%)
Cell Type: fibroblast
Passage: 26
Notes:
Analysis: Confluence exp29
Date Time	Elapsed	empty (24) 50K / well (A1)	empty (24) 50K / well (A2)	empty (24) 50K / well (A3)	agatgamt (24) 50K / well (B1)	agatgamt (24) 50K / well (B2)	agatgamt (24) 50K / well (B3)
2023-10-06 19:00:00	0	8.45699	10.2113	11.5822	15.8031	16.7539	20.7477
2023-10-07 01:00:00	6	9.77616	12.4817	13.6052	17.3593	19.5981	23.691
2023-10-07 07:00:00	12	11.1028	14.0231	14.3346	19.0933	21.4952	26.1394
2023-10-07 13:00:00	18	10.9357	14.5379	15.2467	20.1587	22.5198	27.3458
2023-10-07 19:00:00	24	11.9592	15.6113	15.3341	20.8716	22.0088	26.633
2023-10-08 01:00:00	30	13.4261	16.4514	17.0969	20.9246	22.76	28.0214
2023-10-08 07:00:00	36	14.4396	17.8764	18.5016	23.3198	25.8439	31.4233
2023-10-08 13:00:00	42	15.8836	19.2682	19.9774	25.8341	28.417	33.9254
2023-10-08 19:00:00	48	17.1291	21.534	21.3227	29.073	32.0079	38.1804
2023-10-09 01:00:00	54	18.7056	24.0451	24.0592	32.2885	35.8355	43.3304
2023-10-09 07:00:00	60	20.9044	26.3844	27.136	35.8799	40.2275	47.7578
2023-10-09 13:00:00	66	22.9445	29.0343	29.6405	39.6755	45.0172	53.838
2023-10-09 19:00:00	72	25.2199	32.2976	32.3615	43.0761	49.2897	58.6235
										Mean Empty	Mean AGAT + GAMT	SEM Empty	SEM AGAT + GAMT		ttest
exp27		0.153471	0.162099	0.150343	0.197046	0.207125	0.217037			0.177827	0.280053	0.0183581	0.0500632		0.0218884
		0.277422	0.258961	0.285164	0.32283	0.307606	0.335825			0.255685	0.36188	0.0189751	0.034679		0.00349078
		0.297087	0.278322	0.298985	0.318034	0.307666	0.344345			0.276406	0.382643	0.016595	0.0461451		0.0119673
		0.328462	0.29284	0.305902	0.322	0.334307	0.367225			0.289379	0.402474	0.0219009	0.0477723		0.0123907
		0.30833	0.304086	0.314486	0.32105	0.315341	0.351696			0.296562	0.394875	0.0168168	0.0475167		0.0201864
		0.31811	0.317714	0.300201	0.362549	0.348188	0.380883			0.311559	0.419391	0.0147033	0.0445299		0.00869243
		0.389448	0.373791	0.379151	0.426989	0.417717	0.474578			0.35868	0.486744	0.0213516	0.0437277		0.00396363
		0.418911	0.390708	0.425981	0.473747	0.465857	0.534625			0.388494	0.537701	0.0227352	0.0441025		0.00168222
		0.48329	0.457114	0.473419	0.54747	0.549061	0.597114			0.43428	0.610977	0.0299269	0.0458896		0.00104025
		0.555257	0.539421	0.521557	0.63703	0.655669	0.691904			0.490613	0.699848	0.0382901	0.0486184		0.000744155
		0.635391	0.609756	0.589711	0.756937	0.749436	0.795517			0.552267	0.793827	0.0456955	0.0475819		0.000414072
		0.728539	0.686864	0.652192	0.854188	0.869847	0.91422			0.614881	0.898453	0.0559103	0.0544677		0.000439194
		0.809556	0.786015	0.722022	0.99117	0.995995	1.01283			0.6839	1	0.0655953	0.0569282		0.000433347
exp29		0.168032	0.202889	0.230127	0.313991	0.332882	0.412236
		0.194242	0.247998	0.270322	0.344912	0.389393	0.470716		empty	0.153471	0.162099	0.150343	0.168032	0.202889	0.230127	a+g	0.197046	0.207125	0.217037	0.313991	0.332882	0.412236
		0.220601	0.278626	0.284814	0.379363	0.427087	0.519362			0.277422	0.258961	0.285164	0.194242	0.247998	0.270322		0.32283	0.307606	0.335825	0.344912	0.389393	0.470716
		0.21728	0.288853	0.302936	0.400532	0.447445	0.543333			0.297087	0.278322	0.298985	0.220601	0.278626	0.284814		0.318034	0.307666	0.344345	0.379363	0.427087	0.519362
		0.237617	0.310179	0.304673	0.414697	0.437293	0.52917			0.328462	0.29284	0.305902	0.21728	0.288853	0.302936		0.322	0.334307	0.367225	0.400532	0.447445	0.543333
		0.266762	0.326872	0.339697	0.415751	0.452218	0.556756			0.30833	0.304086	0.314486	0.237617	0.310179	0.304673		0.32105	0.315341	0.351696	0.414697	0.437293	0.52917
		0.2869	0.355185	0.367607	0.463341	0.513492	0.624349			0.31811	0.317714	0.300201	0.266762	0.326872	0.339697		0.362549	0.348188	0.380883	0.415751	0.452218	0.556756
		0.315592	0.382838	0.396931	0.513297	0.564617	0.674062			0.389448	0.373791	0.379151	0.2869	0.355185	0.367607		0.426989	0.417717	0.474578	0.463341	0.513492	0.624349
		0.340338	0.427858	0.423661	0.577651	0.635963	0.758605			0.418911	0.390708	0.425981	0.315592	0.382838	0.396931		0.473747	0.465857	0.534625	0.513297	0.564617	0.674062
		0.371661	0.477751	0.478031	0.641538	0.712014	0.86093			0.48329	0.457114	0.473419	0.340338	0.427858	0.423661		0.54747	0.549061	0.597114	0.577651	0.635963	0.758605
		0.415348	0.52423	0.539164	0.712896	0.799279	0.948897			0.555257	0.539421	0.521557	0.371661	0.477751	0.478031		0.63703	0.655669	0.691904	0.641538	0.712014	0.86093
		0.455884	0.576882	0.588927	0.788312	0.894445	1.06971			0.635391	0.609756	0.589711	0.415348	0.52423	0.539164		0.756937	0.749436	0.795517	0.712896	0.799279	0.948897
		0.501094	0.64172	0.64299	0.855877	0.979334	1.16479			0.728539	0.686864	0.652192	0.455884	0.576882	0.588927		0.854188	0.869847	0.91422	0.788312	0.894445	1.06971
										0.809556	0.786015	0.722022	0.501094	0.64172	0.64299		0.99117	0.995995	1.01283	0.855877	0.979334	1.16479

## Sheet: Exp 56,57 mut2 no a.a.
Vessel Name: exp57 empty vs agatgamt no a.a.
Metric: Phase Object Confluence (%)
Cell Type: fibroblast
Passage: 15
Notes:
Analysis: exp 57 confluence
Date Time	Elapsed	empty (24) 50K / well (A1)	empty (24) 50K / well (A2)	empty (24) 50K / well (A3)	agatgamt (24) 50K / well (B1)	agatgamt (24) 50K / well (B2)	agatgamt (24) 50K / well (B3)				e1	e2	e3	ag1	ag2	ag3		e1	e2	e3	e4	e5	e6	ag1	ag2	ag3	ag4	ag5	ag6
2024-01-24 14:56:00	0	3.6786	3.72159	4.95475	7.53669	7.54732	8.46364				0.0675906	0.0683805	0.0910387	0.138479	0.138675	0.155511		0.0675906	0.0683805	0.0910387	0.125861	0.132153	0.141888	0.138479	0.138675	0.155511	0.194179	0.196966	0.193395
2024-01-24 20:56:00	6	11.6359	12.5181	13.4255	13.8727	14.9764	15.0857				0.213799	0.230008	0.246681	0.254897	0.275178	0.277186		0.213799	0.230008	0.246681	0.254194	0.264646	0.266629	0.254897	0.275178	0.277186	0.289071	0.305946	0.302533
2024-01-25 02:56:00	12	13.7068	14.1828	15.3283	15.0333	16.8606	16.9951				0.251848	0.260595	0.281642	0.276222	0.309798	0.312269		0.251848	0.260595	0.281642	0.272281	0.276142	0.27861	0.276222	0.309798	0.312269	0.320765	0.335457	0.333611
2024-01-25 08:56:00	18	14.997	15.706	16.5408	17.3273	18.8406	19.7517				0.275555	0.288582	0.303921	0.318373	0.346178	0.362918		0.275555	0.288582	0.303921	0.301263	0.321369	0.31014	0.318373	0.346178	0.362918	0.366617	0.38508	0.385552
2024-01-25 14:56:00	24	15.6621	16.0105	17.8712	18.191	19.6428	20.64				0.287776	0.294178	0.328367	0.334241	0.360918	0.37924		0.287776	0.294178	0.328367	0.317261	0.334748	0.326569	0.334241	0.360918	0.37924	0.378294	0.403037	0.407143
2024-01-25 20:56:00	30	15.7052	15.7993	17.475	19.0828	20.3316	21.7295				0.288568	0.290297	0.321086	0.350629	0.373573	0.399258		0.288568	0.290297	0.321086	0.322389	0.3341	0.331442	0.350629	0.373573	0.399258	0.392306	0.416297	0.422014
2024-01-26 02:56:00	36	19.5795	19.5477	21.1542	23.6295	25.7959	27.1634				0.359755	0.359169	0.388688	0.43417	0.473975	0.499101		0.359755	0.359169	0.388688	0.380182	0.394455	0.396122	0.43417	0.473975	0.499101	0.493464	0.512334	0.523497
2024-01-26 08:56:00	42	22.0989	22.2974	24.1126	27.4565	29.4705	30.8051				0.406046	0.409693	0.443045	0.504486	0.541492	0.566013		0.406046	0.409693	0.443045	0.421424	0.452752	0.439729	0.504486	0.541492	0.566013	0.559664	0.581305	0.592125
2024-01-26 14:56:00	48	27.3301	26.9722	28.6843	32.2107	35.1833	36.1707				0.502163	0.495588	0.527045	0.59184	0.646459	0.664601		0.502163	0.495588	0.527045	0.50983	0.528043	0.526169	0.59184	0.646459	0.664601	0.657268	0.679523	0.696102
2024-01-26 20:56:00	54	33.1016	33.1742	35.3466	37.5348	41.0655	43.4182				0.60821	0.609544	0.649459	0.689665	0.754538	0.797767		0.60821	0.609544	0.649459	0.624631	0.659017	0.644745	0.689665	0.754538	0.797767	0.763573	0.780357	0.781462
2024-01-27 02:56:00	60	38.5513	38.7321	41.3902	42.8505	46.0586	48.0026				0.708342	0.711665	0.760505	0.787335	0.846281	0.882002		0.708342	0.711665	0.760505	0.736525	0.761411	0.750525	0.787335	0.846281	0.882002	0.83996	0.869422	0.872897
2024-01-27 08:56:00	66	44.9883	45.6044	47.556	47.2008	50.4687	52.3557				0.826616	0.837937	0.873796	0.867269	0.927313	0.961985		0.826616	0.837937	0.873796	0.848516	0.876458	0.868888	0.867269	0.927313	0.961985	0.902586	0.942131	0.9464
2024-01-27 14:56:00	72	51.3508	52.0989	54.1168	51.0064	55.1935	57.0741				0.943521	0.957267	0.994343	0.937192	1.01413	1.04868		0.943521	0.957267	0.994343	0.961409	0.979017	0.980088	0.937192	1.01413	1.04868	0.981115	1.01155	1.00734
Vessel Name: exp56 empty vs agatgamt no a.a. repeat
Metric: Phase Object Confluence (%)
Cell Type: fibroblast
Passage: 15
Notes:
Analysis: exp 56 confluence
Date Time	Elapsed	empty (24) 50K / well (A1)	empty (24) 50K / well (A2)	empty (24) 50K / well (A3)	agatgamt (24) 50K / well (B1)	agatgamt (24) 50K / well (B2)	agatgamt (24) 50K / well (B3)				e4	e5	e6	ag4	ag5	ag6
2024-01-24 14:56:00	0	7.58192	7.96096	8.54744	11.6975	11.8653	11.6502				0.125861	0.132153	0.141888	0.194179	0.196966	0.193395
2024-01-24 20:56:00	6	15.3128	15.9424	16.0619	17.4138	18.4303	18.2248				0.254194	0.264646	0.266629	0.289071	0.305946	0.302533
2024-01-25 02:56:00	12	16.4024	16.635	16.7836	19.3231	20.2081	20.0969				0.272281	0.276142	0.27861	0.320765	0.335457	0.333611
2024-01-25 08:56:00	18	18.1482	19.3594	18.683	22.0852	23.1975	23.2259				0.301263	0.321369	0.31014	0.366617	0.38508	0.385552
2024-01-25 14:56:00	24	19.112	20.1654	19.6727	22.7887	24.2792	24.5265				0.317261	0.334748	0.326569	0.378294	0.403037	0.407143
2024-01-25 20:56:00	30	19.4209	20.1264	19.9662	23.6328	25.078	25.4224				0.322389	0.3341	0.331442	0.392306	0.416297	0.422014
2024-01-26 02:56:00	36	22.9024	23.7622	23.8626	29.7265	30.8633	31.5358				0.380182	0.394455	0.396122	0.493464	0.512334	0.523497
2024-01-26 08:56:00	42	25.3868	27.274	26.4896	33.7145	35.0181	35.67				0.421424	0.452752	0.439729	0.559664	0.581305	0.592125
2024-01-26 14:56:00	48	30.7124	31.8096	31.6967	39.5942	40.9349	41.9336				0.50983	0.528043	0.526169	0.657268	0.679523	0.696102
2024-01-26 20:56:00	54	37.6281	39.6996	38.8398	45.9981	47.0092	47.0757				0.624631	0.659017	0.644745	0.763573	0.780357	0.781462
2024-01-27 02:56:00	60	44.3687	45.8679	45.212	50.5997	52.3745	52.5838				0.736525	0.761411	0.750525	0.83996	0.869422	0.872897
2024-01-27 08:56:00	66	51.1151	52.7983	52.3424	54.3723	56.7545	57.0117				0.848516	0.876458	0.868888	0.902586	0.942131	0.9464
2024-01-27 14:56:00	72	57.9158	58.9766	59.041	59.1029	60.9361	60.6827				0.961409	0.979017	0.980088	0.981115	1.01155	1.00734

## Sheet: Exp 42,43 wt no a.a.
Vessel Name: exp42 emptyvsagatgamt no a.a.
Metric: Phase Object Confluence (%)
Cell Type: fibroblast
Passage: 9
Notes:
Analysis: exp 42 confluence
Date Time	Elapsed	empty (24) 50K / well (A1)	empty (24) 50K / well (A2)	empty (24) 50K / well (A3)	agatgamt (24) 50K / well (B1)	agatgamt (24) 50K / well (B2)	agatgamt (24) 50K / well (B3)
2023-11-20 18:57:00	0	33.3324	34.043	39.225	33.9009	33.4991	37.9342
2023-11-21 00:57:00	6	40.8017	41.4371	48.0234	41.9096	41.2946	47.741
2023-11-21 06:57:00	12	48.371	48.5262	55.573	50.2821	48.8944	56.1311
2023-11-21 12:57:00	18	55.4892	55.0876	62.2129	58.9041	56.7863	63.8293
2023-11-21 18:57:00	24	59.3511	59.9669	66.3383	63.889	62.173	68.8089
2023-11-22 00:57:00	30	61.2431	62.0429	67.3279	67.5775	65.1351	70.667
2023-11-22 06:57:00	36	64.6312	65.1031	70.3752	71.9895	70.4836	75.6744
2023-11-22 12:57:00	42	69.3108	69.7193	73.9455	77.8798	75.5473	81.9998
2023-11-22 18:57:00	48	73.7887	74.5434	78.5285	84.1971	81.3979	86.5803
2023-11-23 00:57:00	54	77.3937	78.0636	81.443	88.0454	86.0195	89.8656
2023-11-23 06:57:00	60	80.805	82.0415	84.6673	90.831	88.7271	91.983
2023-11-23 12:57:00	66	83.6948	84.0925	86.5803	92.842	90.9971	94.0434
2023-11-23 18:57:00	72	85.6922	86.3958	88.1128	94.4875	92.8133	94.7839
Vessel Name: exp43 emptyvsagatgamt no a.a.
Metric: Phase Object Confluence (%)
Cell Type: fibroblast
Passage: 9
Notes:
Analysis: exp 43 confluence
																	exp42			exp43			exp42			exp43
Date Time	Elapsed	empty (24) 50K / well (A1)	empty (24) 50K / well (A2)	empty (24) 50K / well (A3)	agatgamt (24) 50K / well (B1)	agatgamt (24) 50K / well (B2)	agatgamt (24) 50K / well (B3)				Mean Empty	Mean AGAT + GAMT	SEM Empty	SEM AGAT + GAMT	ttest		e1	e2	e3	e4	e5	e6	ag1	ag2	ag3	ag4	ag5	ag6
2023-11-20 18:57:00	0	39.5446	43.2144	47.2728	28.4601	32.3492	35.7466				0.421532	0.359411	0.0338668	0.0193209	0.0479206		0.354494	0.362051	0.417162	0.424388	0.463773	0.507327	0.360539	0.356266	0.403434	0.305431	0.347168	0.383629
2023-11-21 00:57:00	6	48.0478	52.0028	57.3295	36.2035	39.7388	45.4634				0.51239	0.449255	0.0399832	0.0248112	0.0869876		0.433931	0.440688	0.510733	0.515643	0.558089	0.615254	0.445713	0.439172	0.507731	0.388532	0.426472	0.487908
2023-11-21 06:57:00	12	55.0445	59.9087	65.2731	44.2736	47.4744	54.2161				0.592617	0.536364	0.0417518	0.0264338	0.1385		0.51443	0.516082	0.591024	0.590732	0.642934	0.700503	0.534755	0.519997	0.59696	0.475139	0.509491	0.581841
2023-11-21 12:57:00	18	62.6865	66.4999	72.1995	52.4001	55.2967	62.8892				0.666481	0.62332	0.0419197	0.0267581	0.247797		0.590133	0.585862	0.66164	0.672745	0.713669	0.774837	0.626451	0.603929	0.678831	0.562352	0.593438	0.67492
2023-11-21 18:57:00	24	67.0387	69.9197	75.7686	58.4111	61.3845	68.7005				0.709573	0.682565	0.0398365	0.0252348	0.436816		0.631205	0.637754	0.705515	0.719452	0.750371	0.81314	0.679466	0.661216	0.731789	0.626861	0.658772	0.737287
2023-11-22 00:57:00	30	69.8001	72.7352	77.5738	60.6882	63.0434	72.0785				0.731564	0.710729	0.0406	0.0267054	0.557806		0.651326	0.659833	0.716039	0.749087	0.780586	0.832513	0.718693	0.692718	0.751551	0.651299	0.676575	0.773538
2023-11-22 06:57:00	36	74.0135	75.4705	79.4928	65.4925	67.295	76.0773				0.764257	0.760256	0.0384832	0.0258555	0.905285		0.687359	0.692378	0.748448	0.794305	0.809941	0.853109	0.765616	0.7496	0.804805	0.702858	0.722202	0.816453
2023-11-22 12:57:00	42	76.0145	78.5073	82.6931	72.91	74.3372	81.5143				0.801797	0.826472	0.0339114	0.0226698	0.412312		0.737127	0.741472	0.786418	0.815779	0.842532	0.887454	0.828259	0.803454	0.872076	0.782462	0.797779	0.874802
2023-11-22 18:57:00	48	80.5354	82.3051	85.2814	79.4351	81.4721	86.1513				0.845917	0.888886	0.0296872	0.0171439	0.106707		0.78475	0.792777	0.835158	0.864298	0.883289	0.915231	0.895445	0.865675	0.92079	0.852489	0.87435	0.924566
2023-11-23 00:57:00	54	84.6332	85.0179	88.9918	82.9775	84.4692	89.3976				0.882531	0.927226	0.0298357	0.0160473	0.0916429		0.82309	0.830214	0.866155	0.908274	0.912403	0.955051	0.936372	0.914826	0.95573	0.890506	0.906514	0.959405
2023-11-23 06:57:00	60	86.8394	87.436	90.5669	86.6025	89.0583	92.0037				0.912432	0.960069	0.0246955	0.0124908	0.03519		0.85937	0.87252	0.900445	0.931951	0.938354	0.971954	0.965997	0.943622	0.978248	0.929409	0.955764	0.987374
2023-11-23 12:57:00	66	89.6262	89.8009	92.1374	89.8147	91.3209	93.9524				0.936604	0.984587	0.0235208	0.0101469	0.0243532		0.890103	0.894332	0.92079	0.961859	0.963734	0.988808	0.987384	0.967764	1.00016	0.963882	0.980046	1.00829
2023-11-23 18:57:00	72	90.2581	91.2594	91.7621	91.4841	92.8549	95.2017				0.950011	1	0.0183544	0.00844405	0.00573501		0.911345	0.918828	0.937089	0.96864	0.979386	0.984781	1.00488	0.987079	1.00804	0.981797	0.996509	1.02169
exp42		0.354494	0.362051	0.417162	0.360539	0.356266	0.403434
		0.433931	0.440688	0.510733	0.445713	0.439172	0.507731
		0.51443	0.516082	0.591024	0.534755	0.519997	0.59696
		0.590133	0.585862	0.66164	0.626451	0.603929	0.678831
		0.631205	0.637754	0.705515	0.679466	0.661216	0.731789
		0.651326	0.659833	0.716039	0.718693	0.692718	0.751551
		0.687359	0.692378	0.748448	0.765616	0.7496	0.804805
		0.737127	0.741472	0.786418	0.828259	0.803454	0.872076
		0.78475	0.792777	0.835158	0.895445	0.865675	0.92079
		0.82309	0.830214	0.866155	0.936372	0.914826	0.95573
		0.85937	0.87252	0.900445	0.965997	0.943622	0.978248
		0.890103	0.894332	0.92079	0.987384	0.967764	1.00016
		0.911345	0.918828	0.937089	1.00488	0.987079	1.00804
exp43		0.424388	0.463773	0.507327	0.305431	0.347168	0.383629
		0.515643	0.558089	0.615254	0.388532	0.426472	0.487908
		0.590732	0.642934	0.700503	0.475139	0.509491	0.581841
		0.672745	0.713669	0.774837	0.562352	0.593438	0.67492
		0.719452	0.750371	0.81314	0.626861	0.658772	0.737287
		0.749087	0.780586	0.832513	0.651299	0.676575	0.773538
		0.794305	0.809941	0.853109	0.702858	0.722202	0.816453
		0.815779	0.842532	0.887454	0.782462	0.797779	0.874802
		0.864298	0.883289	0.915231	0.852489	0.87435	0.924566
		0.908274	0.912403	0.955051	0.890506	0.906514	0.959405
		0.931951	0.938354	0.971954	0.929409	0.955764	0.987374
		0.961859	0.963734	0.988808	0.963882	0.980046	1.00829
		0.96864	0.979386	0.984781	0.981797	0.996509	1.02169

## Sheet: Exp 58,59 mut2 w a.a.
Vessel Name: exp 58 empty vs agatgamt with a.a.
Metric: Phase Object Confluence (%)
Cell Type:
Passage: 16
Notes:
Analysis: exp 58 confluence
Date Time	Elapsed	empty (24) 50K / well (A1)	empty (24) 50K / well (A2)	empty (24) 50K / well (A3)	agatgamt (24) 50K / well (B1)	agatgamt (24) 50K / well (B2)	agatgamt (24) 50K / well (B3)				e1	e2	e3	ag1	ag2	ag3		e1	e2	e3	e4	e5	e6	ag1	ag2	ag3	ag4	ag5	ag6
2024-01-29 18:41:00	0	8.90531	8.23707	9.0917	14.4287	14.9872	15.2129				0.211517	0.195645	0.215944	0.342708	0.355974	0.361334		0.211517	0.195645	0.215944	0.187856	0.206442	0.237734	0.342708	0.355974	0.361334	0.365437	0.380624	0.376657
2024-01-30 00:41:00	6	10.4349	10.232	10.7725	15.7799	16.898	16.7862				0.247847	0.243029	0.255866	0.374801	0.401358	0.398704		0.247847	0.243029	0.255866	0.21191	0.23839	0.261066	0.374801	0.401358	0.398704	0.411183	0.421159	0.426689
2024-01-30 06:41:00	12	11.4364	11.0233	12.0039	16.3032	17.9207	17.9606				0.271635	0.261824	0.285113	0.387231	0.425648	0.426597		0.271635	0.261824	0.285113	0.221706	0.253716	0.285157	0.387231	0.425648	0.426597	0.435153	0.449009	0.449536
2024-01-30 12:41:00	18	12.4311	12.1532	13.1888	18.3119	19.9032	19.5059				0.295262	0.288661	0.313259	0.434942	0.472737	0.4633		0.295262	0.288661	0.313259	0.236783	0.278493	0.305784	0.434942	0.472737	0.4633	0.478684	0.490498	0.484729
2024-01-30 18:41:00	24	11.666	11.7127	12.7207	17.9385	19.7533	19.1356				0.277088	0.278198	0.30214	0.426071	0.469176	0.454506		0.277088	0.278198	0.30214	0.237519	0.271243	0.293672	0.426071	0.469176	0.454506	0.47032	0.481207	0.467321
2024-01-31 00:41:00	30	13.9947	13.8413	14.7912	20.5163	21.7442	21.4062				0.3324	0.328756	0.351318	0.487298	0.516465	0.508436		0.3324	0.328756	0.351318	0.278368	0.324689	0.337252	0.487298	0.516465	0.508436	0.521667	0.539118	0.532606
2024-01-31 06:41:00	36	16.5036	16.0399	17.406	23.9118	25.4119	25.4387				0.391991	0.380977	0.413425	0.567948	0.603579	0.604215		0.391991	0.380977	0.413425	0.337241	0.359864	0.403853	0.567948	0.603579	0.604215	0.604334	0.629016	0.615437
2024-01-31 12:41:00	42	18.87	18.5475	20.0356	26.4624	27.8942	27.8292				0.448198	0.440538	0.475882	0.628531	0.662538	0.660995		0.448198	0.440538	0.475882	0.38164	0.412456	0.456351	0.628531	0.662538	0.660995	0.669456	0.687449	0.676573
2024-01-31 18:41:00	48	22.6552	22.9051	24.188	30.165	31.8608	31.8534				0.538103	0.544037	0.574509	0.716474	0.756752	0.756575		0.538103	0.544037	0.574509	0.473117	0.501627	0.558655	0.716474	0.756752	0.756575	0.749891	0.785103	0.76997
2024-02-01 00:41:00	54	26.3593	26.6543	28.4314	33.1603	34.8164	35.1069				0.62608	0.633088	0.675297	0.787618	0.826953	0.833854		0.62608	0.633088	0.675297	0.543019	0.599397	0.653841	0.787618	0.826953	0.833854	0.818743	0.862329	0.846382
2024-02-01 06:41:00	60	30.6111	31.6143	33.9954	36.0781	38.2903	38.3738				0.727068	0.750898	0.807452	0.85692	0.909465	0.911446		0.727068	0.750898	0.807452	0.647245	0.698536	0.756978	0.85692	0.909465	0.911446	0.888089	0.924304	0.911309
2024-02-01 12:41:00	66	34.99	36.3749	39.1145	38.253	41.7821	41.1414				0.831076	0.863971	0.929041	0.908578	0.992402	0.977183		0.831076	0.863971	0.929041	0.732456	0.791608	0.866784	0.908578	0.992402	0.977183	0.953039	0.985239	0.964799
2024-02-01 18:41:00	72	38.9334	40.937	43.1604	40.3227	43.3742	42.6092				0.924739	0.972328	1.02514	0.957736	1.03022	1.01205		0.924739	0.972328	1.02514	0.830352	0.895106	0.964759	0.957736	1.03022	1.01205	0.980964	1.01622	1.00281
Vessel Name: exp59 empty vs agatgamt with a.a.
Metric: Phase Object Confluence (%)
Cell Type:
Passage: 16
Notes:
Analysis: exp 59 confluence
Date Time	Elapsed	empty (24) 50K / well (A1)	empty (24) 50K / well (A2)	empty (24) 50K / well (A3)	agatgamt (24) 50K / well (B1)	agatgamt (24) 50K / well (B2)	agatgamt (24) 50K / well (B3)				e4	e5	e6	ag4	ag5	ag6
2024-01-29 18:41:00	0	8.37188	9.20014	10.5947	16.2858	16.9626	16.7858				0.187856	0.206442	0.237734	0.365437	0.380624	0.376657
2024-01-30 00:41:00	6	9.44385	10.6239	11.6345	18.3245	18.7691	19.0156				0.21191	0.23839	0.261066	0.411183	0.421159	0.426689
2024-01-30 06:41:00	12	9.8804	11.307	12.7081	19.3927	20.0102	20.0337				0.221706	0.253716	0.285157	0.435153	0.449009	0.449536
2024-01-30 12:41:00	18	10.5523	12.4111	13.6273	21.3327	21.8592	21.6021				0.236783	0.278493	0.305784	0.478684	0.490498	0.484729
2024-01-30 18:41:00	24	10.5851	12.088	13.0876	20.96	21.4451	20.8263				0.237519	0.271243	0.293672	0.47032	0.481207	0.467321
2024-01-31 00:41:00	30	12.4055	14.4699	15.0297	23.2482	24.026	23.7358				0.278368	0.324689	0.337252	0.521667	0.539118	0.532606
2024-01-31 06:41:00	36	15.0292	16.0374	17.9978	26.9323	28.0323	27.4271				0.337241	0.359864	0.403853	0.604334	0.629016	0.615437
2024-01-31 12:41:00	42	17.0079	18.3812	20.3374	29.8345	30.6364	30.1517				0.38164	0.412456	0.456351	0.669456	0.687449	0.676573
2024-01-31 18:41:00	48	21.0846	22.3552	24.8966	33.4191	34.9884	34.314				0.473117	0.501627	0.558655	0.749891	0.785103	0.76997
2024-02-01 00:41:00	54	24.1998	26.7123	29.1386	36.4875	38.43	37.7193				0.543019	0.599397	0.653841	0.818743	0.862329	0.846382
2024-02-01 06:41:00	60	28.8447	31.1305	33.735	39.578	41.1919	40.6128				0.647245	0.698536	0.756978	0.888089	0.924304	0.911309
2024-02-01 12:41:00	66	32.6421	35.2783	38.6285	42.4725	43.9075	42.9966				0.732456	0.791608	0.866784	0.953039	0.985239	0.964799
2024-02-01 18:41:00	72	37.0049	39.8907	42.9948	43.717	45.2884	44.6906				0.830352	0.895106	0.964759	0.980964	1.01622	1.00281
